# Supplementary material for: Beronaphaenops paphlagonicus, a new anophthalmous genus and species of Trechini (Coleoptera, Carabidae) from Turkey
Source: Zookeys. 2012 Dec 27;(255):73–92. doi: 10.3897/zookeys.255.4173 (PMC3560860; doi:10.3897/zookeys.255.4173)
Supplement: XML Treatment for Beronaphaenops [file zookeys.255.4173-treatment1.xml]

<!DOCTYPE tp:taxon-treatment
  PUBLIC "-//TaxonX//DTD Taxonomic Treatment Publishing DTD v0 20100105//EN" "tax-treatment-NSO.dtd">
<tp:taxon-treatment xmlns:tp="http://www.plazi.org/taxpub"><tp:treatment-meta><mixed-citation publication-type="journal"><person-group><name><surname>Guéorguiev</surname><given-names>Borislav V.</given-names></name></person-group><article-title>
                    <italic>Beronaphaenops paphlagonicus</italic>, a new anophthalmous genus and species of Trechini (Coleoptera, Carabidae) from Turkey
                </article-title><source>Zookeys</source><day>27</day><month>12</month><year>2012</year><volume>2012</volume><issue>255</issue><fpage>73</fpage><lpage>92</lpage><pub-id pub-id-type="doi">10.3897/zookeys.255.4173</pub-id></mixed-citation></tp:treatment-meta><tp:nomenclature><tp:taxon-name>
                        <tp:taxon-name-part taxon-name-part-type="genus">Beronaphaenops</tp:taxon-name-part>
                    <object-id xmlns:xlink="http://www.w3.org/1999/xlink" xlink:type="simple">urn:lsid:zoobank.org:act:A1779316-E638-4849-BDA0-A01A8C97B321</object-id>
								<object-id xmlns:xlink="http://www.w3.org/1999/xlink" xlink:type="simple">http://species-id.net/wiki/Beronaphaenops</object-id>
								</tp:taxon-name><tp:taxon-status xmlns:xlink="http://www.w3.org/1999/xlink" xlink:type="simple">gen. n.</tp:taxon-status><xref ref-type="fig" rid="F1">Figs 1</xref><xref ref-type="fig" rid="F2"/><xref ref-type="fig" rid="F3"/><xref ref-type="fig" rid="F4"/><xref ref-type="fig" rid="F5">17</xref></tp:nomenclature><tp:treatment-sec sec-type="Type species"><title>Type species.</title><p><italic><tp:taxon-name>Beronaphaenops paphlagonicus</tp:taxon-name></italic> Guéorguiev sp. n., by monotypy
                    </p></tp:treatment-sec><tp:treatment-sec sec-type="Diagnosis"><title>Diagnosis.</title><p>An anophthalmous trechine genus of uncertain affinity, possessing morphological features in common with the representatives of the former <italic><tp:taxon-name>Aphaenops</tp:taxon-name></italic> line, such as: eyes completely atrophied; front of head with 2-3 supraorbital setae from each side; apical recurrent stria joining stria 5; preapical pore of apical triangle situated on the apical anastomosis of striae 2 and 3; umbilicate series of elytra aggregate or not; protibia entirely pubescent, without longitudinal groove on the external face; male <!--PageBreak--><!--PageBreak-->protarsi with first two tarsomeres dilated; aedeagus with inner sac (endophallus) armed with an asymmetrical copulatory piece and/or sclerotised scales in an “anisotopic” position (i.e. displaced laterally within the aedeagus).
                    </p><p>The new taxon is unique among all hitherto known genera of <tp:taxon-name>Trechini</tp:taxon-name> in the following set of characters: integument pubescent; retinacle of left mandible bidentate, retinacle of right mandible tridentate; two pair of supraorbital setae; frontal grooves complete; labium fused; mentum tooth porrect, rather slanting ventrally, deeply bifid at the tip; submentum with row of six prebasilar setae; paraglossae short and fragile, hardly surpassing the anterior margin of ligula; pronotum without basolateral setae at the posterior angles; single discal setigerous puncture in stria 3, situated at the level of fourth pore of humeral umbilicate series; apical triangle of pores complete, preapical pore larger and rather removed from other two pores, external apical pore situated inwards, not close to the recurrent stria; umbilicate series of elytra not aggregate, all but two pores (ones 2 and 8) situated inwards, at discal, not marginal position; humeral umbilicate group consisting of four setigerous pores, as first one situated just before the level of second pore; protibia entirely pubescent, without longitudinal external groove; aedeagus with straight apex, poorly differentiated basal bulb, sagittal carina, and an “anisotopic”, well differentiated copulatory piece surrounded of a field of sclerous scales; apical stylomere of the ovipositor shortened, with basal part unusually broadened and two rather large ensiform setae on tergal position.
                    </p><p>The new taxon is also readily distinct from all hitherto known Anatolian genera of <tp:taxon-name>Trechini</tp:taxon-name> including eyeless species, i.e. <italic><tp:taxon-name>Anillidius</tp:taxon-name></italic>, <italic><tp:taxon-name>Duvalius</tp:taxon-name></italic>, <italic><tp:taxon-name>Koswigia</tp:taxon-name></italic>, <italic><tp:taxon-name>Pontodytes</tp:taxon-name></italic>, <italic><tp:taxon-name>Sbordoniella</tp:taxon-name></italic>, <italic><tp:taxon-name>Troglocimmerites</tp:taxon-name></italic>, in both the pronotum without basolateral setae at the posterior angles and elytra with single discal setigerous puncture in stria 3.
                    </p></tp:treatment-sec><tp:treatment-sec sec-type="Description"><title>Description.</title><p>Body elongate, head and pronotum narrow, hind body oval, clearly convex on the dorsum (Fig 1). Integument thin, translucent (as being depigmented), moderately shiny; short, sparse and uniform pubescence presents on both the dorsal and ventral surfaces, tibiae and tarsi densely pubescent. Microsculpture distinctly impressed on the head and elytra, consisting of isodiametric and transverse meshes on head and isodiametric meshes on the elytra, almost indistinct on the pronotum. Colour from reddish-brown on the head and pronotum to yellowish on the elytra and appendages; ventral part of the body more or less lighter than the respective parts of dorsum. Appendages long and slender.</p><p>Head elongate, evidently longer than wide, strongly constricted at the neck; frontal grooves complete, extending onward onto the clypeus, deep along the apical three-fourth of the head where outwardly sinuate, somewhat shallow at the level of posterior supraorbital seta, and again deeper downhill along the collar constriction; eyes perfectly wanting, each one replaced by short, concave, slanting suture; praeocular traits present; genae convex; two pair of supraorbital setae on lines convergent posteriad, the posterior setae being within the frontal grooves. Clypeus sub-hexagonal (<xref ref-type="fig" rid="F2">Fig. 2</xref>), surface covered besides some normal hairs, with four large basic setae, the outer setae being rather longer than the inner ones, one or two additional microsetae situated at marginal apical and lateral positions, as long as the inner basi<!--PageBreak-->c setae; frontoclypeal sulcus more or less distinct. Labrum transverse (<xref ref-type="fig" rid="F2">Fig. 2</xref>), apically slightly dilated, with six apical setigerous pores, inner and medial pairs of setae situated closer to each other than medial and outer pairs; anterior margin wavy, with a three or five distinct concavities, the middle one much deeper than the outer ones. Mandibles long but fairly stout (<xref ref-type="fig" rid="F2">Figs 3–4</xref>), bidentate, with sharply hooked apices; retinacle of the left mandible bidentate, retinacle of the right mandible tridentate. Labium (<xref ref-type="fig" rid="F2">Fig. 5</xref>) completely fused as no trace of labial suture clear between the mentum and submentum; mentum with pair of setae, median tooth large, long and porrect (at distal position reaching or slightly exceeding the level of epilobes), rather slanting ventrally, deeply bifid at the tip as denticles somewhat divergent onward; submentum with a transverse row of six setae, inner and outer pair of setae shorter than the medial one; ligula slightly broadened apically (<xref ref-type="fig" rid="F2">Fig. 6</xref>), its anterior margin wavy, more pronouncedly in the middle, with eight setae of nearly equal length, two middlemost at ventral position and six lateral at dorsal position, paraglossae short, fragile, transparent, slightly curved and covered with microtrichia dorsolaterally, hardly surpassing the anterior margin of ligula; labial palpus slender (<xref ref-type="fig" rid="F2">Fig. 5</xref>), <!--PageBreak-->with penultimate segment quadrisetose, gradually dilated towards the apex, about one-third as long as ultimate segment. Maxillae long and fine (<xref ref-type="fig" rid="F2">Fig. 7</xref>), each with arcuate and sharply pointed lacinia, inner margin of lacinia with 5-6 stout setae at distal position and numerous smaller hairs at medial and proximal position; maxillary palpus entirely glabrous and asetose, slender, ultimate segment fusiform, as long as penultimate one; stipes with two setae at lateroventral position. Antennae filiform, very long and slender, posteriad not exceeding the middle of elytra.
                    </p><p>Pronotum cordate (<xref ref-type="fig" rid="F3">Fig. 8</xref>), short in relation with the elytra, wider than long, constricted towards the base, with maximum width at its second-fifth. Anterior margin concave, longer than the posterior one, fore angles prominent, round; posterior margin concave. Sides convex, round anteriad, straight, convergent posteriorly, hardly sinuate before the hind angles; hind angles pointed, projecting outside and turned upwards; lateral margins grooved and their extremities reflexed upward throughout. Anterolateral setae present, posterolateral ones absent. Disc smooth, slightly convex, midline well impressed, not reaching both the basal and apical margins; apical transverse impression less distinct, laterally reaching the anterior margin; basal transverse impression sharply impressed, laterally merging into the basal foveae. Scutellum small, triangular.
                    </p><p>Elytra (<xref ref-type="fig" rid="F1">Figs 1</xref>, <xref ref-type="fig" rid="F3">9–10</xref>) subovate, with shoulders obtuse though still marked, basal border absent. Sides narrower at the basis, slanting at shoulders, becoming wider posteriorly, with maximal width at the third-fourth, round at apex; lateral grooves moderately reflexed upward, and becoming flat at the apical sixth. Disc convex; striae superficial and more or less obliterated at the sides and apically, striae 2 and 3 forming an apical anastomosis, stria 8 fragmentary, not deepening posteriorly; scutellar stria absent; apical recurrent stria well-defined, subparallel to the suture, joining stria 5; intervals flat, each one with single longitudinal row of hairs in the middle; stria 3 with single (? anterior) discal setigerous puncture before the middle, at the level of the fourth pore of humeral umbilicate series; apical triangle of pores complete, the preapical pore as developed as the discal one, on the apical anastomosis of striae 2 and 3, more distant from the apex than from the suture, larger and rather removed from other two apical pores, the internal apical pore somewhat closer to the apex than to the suture, the external apical pore lies inward, at the recurrent stria field, not near to the recurrent stria, closer to the apex than to the suture. Umbilicate series of elytra consisting of 8 pores, not aggregate, very peculiar in disposition, six pores situated inwards, at discal, not marginal position; humeral umbilicate series consisting of four setigerous pores, the first one distant from the marginal gutter, slightly before the level of the second pore, which laying at the marginal gutter, the third pore slightly remote from the gutter, the fourth pore widely distant from both the other pores of humeral group and the gutter, the distance between third and fourth being larger than that between the first and third; two pairs of pores each of the middle and apical groups of umbilicate series not closely set together, the distance between the pores of each group being smaller than the distance between the sixth and seventh, the distance between the pores of the middle umbilicate series almost twice smaller than the distance between the pores<!--PageBreak--> of the apical umbilicate series; fifth pore more remote inward than sixth one, seventh pore rather remote inward, the eight pore near to the marginal gutter. Wings absent.
                    </p><p>Thorax and lateral sides of abdominal sternites smooth, middle parts of the sternites pubescent, sternites 3-5 each with pair of setigerous punctures; anal sternites with a pair of setae in the males, with two pair of setae in the females.</p><p>Legs long and slender; protibia straight, densely pubescent, without longitudinal groove on the external face; tarsi thin, densely pubescent, without modified appendages underneath; protarsi with segments 1 and 2 strongly dilated and inwardly denticulate (more in the first segment, less in the second one), furnished beneath with sexual adhesive appendages in the males (<xref ref-type="fig" rid="F3">Fig. 11</xref>), same segments in the females without such characterization (<xref ref-type="fig" rid="F3">Fig. 12</xref>), segment 1 of the protarsi shorter than segments 2-4 together and clearly shorter than segment 5 in the males, while segments 1 of protarsi hardly shorter than segment 5 in females; both the mesotarsi and metatarsi with segment 1 almost as long as segments 2-4 together and rather longer than segment 5 in the two sexes.
                    </p><p>Aedeagus (<xref ref-type="fig" rid="F4">Figs 13–15</xref>) with straight apex and poorly differentiated basal bulb in lateral aspect, thinner to the apex, moderately wide at basal and medial parts; sagittal carina moderately large, round; ventral margin straight apically, slightly concave at the <!--PageBreak-->middle; dorsal margin little convex with preputial bulge before the basal part; apical orifice very large, reaching the basal part of aedeagus; basal orifice small, flat, weakly differentiated; aedeagus slightly asymmetrical in dorsal aspect, with left side concave at the middle, apex widely round. Inner sac (endophallus) with an “anisotopic”, well differentiated, large copulatory piece surrounded of a field of sclerous scales, situated in the medial and distal parts of the aedeagus; copulatory piece double, its ventral branch partially visible at left lateral aspect, same longer in dorsal aspect than in the lateral one, V-shaped, with dorsal branch well visible from above, more chitinized proximally, ventral branch less evident as sunken in compact chitin. Parameres elongate and thick, each one with four apical setae, the distal three large and long, the proximal one smaller, left paramere with additional minute seta in medial position.
                    </p><p>Ovipositor consisting of large valvifer and two-segmented stylus (<xref ref-type="fig" rid="F4">Fig. 16</xref>). Valvifer nearly twice larger than the stylus, with more chitinized, glabrous internal margin and less chitinized, pubescent (17-20 setae visible) external margin in sternal position. Basal stylomere of stylus larger than the apical one, with three marginal setae at central sternal position and two bigger ones distally, one on the sternal face, another on the tergal face; apical stylomere subtriangular, with two rather large ensiform setae (as long as or longer than the half length of stylomere) on tergal position, and sensorial fovea bearing two minute nematiform setae on sternal position.
                    </p></tp:treatment-sec><tp:treatment-sec sec-type="Etymology"><title>Etymology.</title><p>The generic epithet is a compound word, based on the family name of the collector, Dr. Petar Beron, remarkable Bulgarian biospeleologist and discoverer of numerous troglobiont invertebrates new for the science, and <italic><tp:taxon-name>Aphaenops</tp:taxon-name></italic> (meaning “without visible eyes”). It is treated as a Latin masculine.
                    </p></tp:treatment-sec><tp:treatment-sec sec-type="Affinities"><title>Affinities.</title><p>In order to look for the systematic position of the new genus, the last is compared with different genera of blind <tp:taxon-name>Trechini</tp:taxon-name> from the Anatolian Peninsula and adjacent areas of the Balkan, Crimea, and Caucasus.
                    </p><p>For the semi-aphaenopsoid shape of body and first two protarsomeres dilated in the males, <italic><tp:taxon-name>Beronaphaenops</tp:taxon-name></italic> gen. n. <italic>paphlagonicus</italic> sp. n. superficially resembles taxa of <italic><tp:taxon-name>Duvalius</tp:taxon-name></italic>, but the former is markedly distinct from the latter in: the integument of body covered by short and sparse pubescence; labium completely fused; pronotum without posterolateral setae at the hind angles; single discal pore in elytral stria 3; humeral group of umbilicate series of elytra not aggregate; “anisotopic” position of the copulatory piece of aedeagus.
                    </p><p>The new genus is also easily distinct from the representatives of the <italic><tp:taxon-name>Nannotrechus</tp:taxon-name></italic> complex (sensu <xref ref-type="bibr" rid="B1">Belousov 1998</xref>) in the following series of characters: front, temples and vertex of head without parietal and temporal microsetae; labium completely fused; pronotum without posterolateral setae at the hind angles; single discal pore in elytral stria 3; humeral group of umbilicate series not aggregate; male protarsus with first two segments dilate. Hence, a relationship between the new taxon and representatives of this Caucasian lineage is almost unlikely.
                    </p><p>The Anatolian genera <italic><tp:taxon-name>Kosswigia</tp:taxon-name></italic> and <italic><tp:taxon-name>Sbordoniella</tp:taxon-name></italic>, related each other (<xref ref-type="bibr" rid="B9">Casale and Vigna Taglianti 1999</xref>), belong to the <italic><tp:taxon-name>Neotrechus</tp:taxon-name></italic> series (sensu <xref ref-type="bibr" rid="B8">Casale and Laneyrie 1983</xref>). They share some traits with <italic><tp:taxon-name>Beronaphaenops</tp:taxon-name></italic> gen. n.: labium completely fused; submentum with row of 6 setae; humeral group of umbilicate series of elytra not aggregate, as distance between the humeral umbilicate pores 3 and 4 nearly twice longer than that between pores 2 and 3; protibia entirely pubescent, without longitudinal groove on the external face; “anisotopic” position of the copulatory piece of aedeagus. However, the new taxon differs from its Anatolian neighbors in: the specific structure of the mentum, including deeply bifid tooth; pronotum without posterolateral setae at the hind angles; single discal pores in elytral stria 3; male protarsus with first two segments dilated; segment 4 of protarsi and mesotarsi without ventral modification (the state of this character unknown in <italic><tp:taxon-name>Sbordoniella</tp:taxon-name></italic>). At present, it is not clear if this partial resemblance is a result of common origin or of convergent evolution. In spite of the geographical nearness, the listed differences display a significant phyletic diversion between the species from the Küre Dağlari Mt. and those from the Western Taurus.
                    </p><p>Regarding the Balkan eyeless <tp:taxon-name>Trechini</tp:taxon-name>, there are genera from two lineages, which may have remote affinity with the remarkable beetle from Turkey. Among the other groups of the <italic><tp:taxon-name>Neotrechus</tp:taxon-name></italic> series, an essential affinity of the East Alpine genus <italic><tp:taxon-name>Orotrechus</tp:taxon-name></italic> J. Müller, 1913 with the new genus makes impression. Both genera share the following states: labium fused; mentum tooth bifid; pronotum without posterolateral setae at the hind angles (but a reduced posterolateral seta is found in some species from the former genus); apical triangle of pores complete, with external apical pore <!--PageBreak-->migrated inwards (i.e. situated at the recurrent stria field, not close to the recurrent stria); umbilicate series of elytra not aggregate; protibia entirely pubescent, without longitudinal external groove; “anisotopic” position of the copulatory piece of aedeagus. Despite all, the new genus is distinct from <italic><tp:taxon-name>Orotrechus</tp:taxon-name></italic> in: single discal pores in elytral stria 3; male protarsus with first two segments dilated; number of the apical setae on parameres. It is very difficult to say, if the explained above similarity is a result of common origin. The lost of the setae in elytral stria 3 is an apotypy in <italic><tp:taxon-name>Beronaphaenops</tp:taxon-name></italic> gen. n. However, being a simple morphological regression, this trait is of low phyletic weight. The number of dilated segments in the male protarsi may be also of little importance, since it varies within the limits of one and same lineage of <tp:taxon-name>Trechini</tp:taxon-name> (<xref ref-type="bibr" rid="B5">Casale and Giachino 1989</xref>, <xref ref-type="bibr" rid="B4">Belousov and Zamotajlov 1997</xref>). For instance, within the <italic><tp:taxon-name>Nannotrechus</tp:taxon-name></italic> complex, only the monotypic genus <italic><tp:taxon-name>Pontodytes</tp:taxon-name></italic> has two first dilated segments in the males, while all other genera have first segment dilated. As well, the following transition is known among the Caucasian aphaenopsoid genera: male protarsus with 2 dilated segments (<italic><tp:taxon-name>Caucasorites shchurovi</tp:taxon-name></italic> Belousov &amp; Zamotajlov, 1997 and <italic><tp:taxon-name>Caucasorites victori</tp:taxon-name></italic> Belousov, 1999) - same with two hardly dilated segments (<italic><tp:taxon-name>Caucasorites kovali</tp:taxon-name></italic> Belousov 1999) - same with 2 not dilated segments (all species of <italic><tp:taxon-name>Jeannelius</tp:taxon-name></italic> Kurnakov 1959, <xref ref-type="bibr" rid="B2">Belousov 1999</xref>).
                    </p><p>The new genus and all the eleven Balkan aphaenopsoid genera known till now (<xref ref-type="bibr" rid="B15">Lohaj and Lakota 2010</xref>, <xref ref-type="bibr" rid="B7">Casale et al. 2012</xref>) share four important features (not enumerated below when listing similarities!): head with 2 (3) supraorbital setae from each side; apical recurrent stria joining stria 5; protibia entirely pubescent, without longitudinal groove on its external face (protibia sulcate only in <italic><tp:taxon-name>Albanotrechus</tp:taxon-name></italic> Casale &amp; V.B. Guéorguiev, 1994); male protarsus with first two segments dilated. In addition, <italic><tp:taxon-name>Beronaphaenops</tp:taxon-name></italic> gen. n. shares with the most of these genera: pronotum without posterolateral setae at the hind angles and “anisotopic” conformation of the copulatory piece of aedeagus.
                    </p><p>Among the Balkan genera of this ensemble, <italic><tp:taxon-name>Acheroniotes</tp:taxon-name></italic> Lohaj &amp; Lakota, 2010, <italic><tp:taxon-name>Croatotrechus</tp:taxon-name></italic> Casale &amp; Jalžić, 1999, and <italic><tp:taxon-name>Jalzicaphaenops</tp:taxon-name></italic> Lohaj &amp; Lakota, 2010 together are remarkable for: their stalklike body; glabrous elytra with effaced humeri; submentum with row of 2-4 prebasilar setae; pronotum with posterolateral setae at the hind angles. Each of these Balkan taxa possesses a set of features, which additionally reveal the lack of relationships between them and the genus from Anatolia. <italic><tp:taxon-name>Acheroniotes</tp:taxon-name></italic> differs from the new taxon in: the frontal grooves incomplete; labium imperfectly fused; mentum without median teeth; four-five discal setae in elytral stria 3, as well additional microsetae in striae 3 and 5; humeral group of umbilicate series aggregated. <italic><tp:taxon-name>Croatotrechus</tp:taxon-name></italic> is remarkable for: the two discal setae in elytral stria 3; humeral umbilicate series with pore 4 situated at the middle of elytron length; segment 4 of the mesotarsi with long ventral appendage. <italic><tp:taxon-name>Jalzicaphaenops</tp:taxon-name></italic> is distinct from the new genus in: the labium imperfectly fused; mentum without median teeth; pronotum with a pair of setae on the disc near midline; two discal setae in elytral stria 3; humeral group of umbilicate series aggregated.
                    </p><p>According to <xref ref-type="bibr" rid="B7">Casale et al. (2012)</xref>, the North Dinaric genera <italic><tp:taxon-name>Dalmataphaenops</tp:taxon-name></italic> Monguzzi, 1993 and <italic><tp:taxon-name>Velebitaphaenops</tp:taxon-name></italic> Casale &amp; Jalžić, 2012 may have common der<!--PageBreak-->ivation. Both genera share some important traits: large size (10–14 mm); head and elytra glabrous; incomplete frontal grooves; submentum with row of 8–10 basilar setae; labium not fused; mentum tooth wide, slightly prominent, moderately bifid; humeral group of the umbilicate series aggregate; similar structure of the inner sac of aedeagus. These states are different or their polarity is opposite in <italic><tp:taxon-name>Beronaphaenops</tp:taxon-name></italic> gen. n. which exclude eventual relationships.
                    </p><p>The genera <italic><tp:taxon-name>Minosaphanops</tp:taxon-name></italic> Quéinnec, 2008 and <italic><tp:taxon-name>Scotoplanetes</tp:taxon-name></italic> Absolon, 1913 are also stated as related each other (<xref ref-type="bibr" rid="B18">Quéinnec 2008</xref>: 160–161). These genera share some characters, which however are different in the new genus: stalklike body; mentum without median tooth; four or more discal setae in elytral stria 3; umbilicate series of elytra aggregate; reduced inward denticulation of segments 1–2 in the male. In addition, <italic><tp:taxon-name>Minosaphanops</tp:taxon-name></italic> has incomplete frontal grooves, labium imperfectly fused, and elytra with microsetae in striae 2 and 5, while <italic><tp:taxon-name>Scotoplanetes</tp:taxon-name></italic> possesses 3-6 discal setae in stria 5 and a rather different conformation of the aedeagus. Based on these facts, we do not suppose phyletic nearness between these two Balkan genera and <italic><tp:taxon-name>Beronaphaenops</tp:taxon-name></italic> gen. n.
                    </p><p><italic><tp:taxon-name>Derossiella</tp:taxon-name></italic> Quéinnec, 2008 differs from the new genus in: the stalklike shape of the body; completely glabrous integument; labium not fused; mentum tooth simple; umbilicate series of elytra not typically aggregated, as only pore 7 distant from marginal gutter (also, pore 1 of the humeral group set isolated from the other pores, while pores 2–4 equidistant); two discal setae on the site of elytral stria 3, and presence of two microsetae between the discal setae.
                    </p><p>We exclude also direct affinity of the new taxon with <italic><tp:taxon-name>Adriaphaenops</tp:taxon-name></italic> Noesske, 1928, which include species with: stalklike body; incomplete, very short frontal grooves; teeth of right mandible reduced or vanished; labium not fused; mentum tooth simple; supraorbital setae more or less reduced; two discal setae in elytral stria 3. However, this genus partakes with the new genus: integument entirely pubescent; pronotum without posterolateral setae at the hind angles; umbilicate series of elytra not aggregated; “anisotopic” conformation of the copulatory piece of aedeagus.
                    </p><p><italic><tp:taxon-name>Aphaenopsis</tp:taxon-name></italic> J. Müller, 1913 is distinct from <italic><tp:taxon-name>Beronaphaenops</tp:taxon-name></italic> gen. n. in: the glabrous integument of body; incomplete frontal grooves; labium not fused; mentum tooth simple; ligula with prominent anterior process, which bears single long seta; elytra with two discal pores in stria 3; internal apical pore missing. The similarities between both genera are: submentum with 6 prebasilar setae; ligula with short and fragile paraglossae; pronotum without posterolateral setae at the hind angles; rather similar conformation of the umbilicate series of elytra (namely the disposition of the humeral pores 1-4 and similar distance between the pores of middle and apical groups); “anisotopic” conformation of the copulatory piece of aedeagus.
                    </p><p><italic><tp:taxon-name>Albanotrechus</tp:taxon-name></italic> Casale &amp; V.B. Guéorguiev, 1994 differs from the new genus in: the glabrous integument (but sparse pubescence present on the temporae, abdominal sternites, and external intervals of elytra in the former); labium not fused; elytra with two discal pores in stria 3, as anterior one at the level of umbilicate pores 1-2, and posterior one just before the level of pore 5; external apical pore of the apical triangle near to apical recurrent stria; protibiae grooved and rugose on the external face; elongate aedeagus <!--PageBreak-->with apical lamella curved upward; apical stylomere with three moderately large ensiform setae on tergal position. On the contrary, the two genera share some important similarities: complete frontal grooves; mentum tooth bifid (moderately prominent in <italic><tp:taxon-name>Albanotrechus</tp:taxon-name></italic>, porrect in the new genus); submentum with 6 prebasilar setae; ligula with 8 setae on its anterior margin; paraglossae fragile and relatively short; pronotum without posterolateral setae at the hind angles; elytral shoulders not effaced; markedly similar conformation of the umbilicate series of elytra, especially the structure of the humeral umbilicate group (e.g.: pore 1 rather remote inwards, situated at or slightly before the level of second pore, pore 2 laying almost at the marginal gutter, pores 3 and 4 clearly remote from gutter, the distance between pores 3 and 4 larger than the distance between pores 2 and 3) and pore 8 situated near to the marginal gutter; “anisotopic” conformation of the copulatory piece of aedeagus. To all appearances, among the Balkan aphaenopsoid taxa, the new taxon shares most common traits with <italic><tp:taxon-name>Albanotrechus</tp:taxon-name></italic>. However, the phyletic distance between these two genera is obvious.
                    </p><p>One Crimean and one Caucasian genus, respectively <italic><tp:taxon-name>Pseudaphaenops</tp:taxon-name></italic> Winkler, 1912 and <italic><tp:taxon-name>Meganophthalmus</tp:taxon-name></italic> Kurnakov, 1959, both postulated to be related each other (<xref ref-type="bibr" rid="B14">Jeannel 1960</xref>, <xref ref-type="bibr" rid="B3">Belousov and Koval 2009</xref>), share with the new taxon only a few features of importance, which exclude any relationships. <italic><tp:taxon-name>Pseudaphaenops</tp:taxon-name></italic> and <italic><tp:taxon-name>Beronaphaenops</tp:taxon-name></italic> gen. n. have male protarsus with first two segments dilate and protibiae pubescent and ungrooved on external face. These genera differ in the state of many important characters: structure of the labium (fused or not); number of setae on the submentum (6 or 8); integument of the elytra (pubescent or glabrous); state presence/absence of posterolateral setae on the pronotum; number of discal setae on elytra; aggregation of the humeral group of umbilicate series. <italic><tp:taxon-name>Beronaphaenops</tp:taxon-name></italic> gen. n. <italic>paphlagonicus</italic> sp. n. strongly differs from the species of <italic><tp:taxon-name>Meganophthalmus</tp:taxon-name></italic> Kurnakov, 1959 in: the entirely pubescent body (vs. pilosity available only on the anterior surface of protarsi in <italic><tp:taxon-name>Meganophthalmus</tp:taxon-name></italic> spp.); sub-triangular pronotum (vs. elongate pronotum); sub-ovoid shape of the elytra with maximal width posteriad (vs. ovoid shape of the elytra with maximal width anteriad, or at least in the middle as in <italic><tp:taxon-name>Meganophthalmus kravezi</tp:taxon-name></italic> Komarov, 1993); mentum tooth bifid (vs. mentum tooth simple); labium fused (not fused in <italic><tp:taxon-name>Meganophthalmus</tp:taxon-name></italic> spp.); number of the discal setae on elytra; humeral group of umbilicate series of elytra not aggregate; segment 4 of the protarsi and mesotarsi not modified ventrally (vs. segment 4 of the protarsi and mesotarsi with hyaline appendage ventrally).
                    </p><p>The differences between the monotypic genus <italic><tp:taxon-name>Taniatrechus</tp:taxon-name></italic> Belousov &amp; Dolzhanski, 1994, which has been postulated to be related to the Balkan <italic><tp:taxon-name>Pheggomisetes</tp:taxon-name></italic> Knirsch, 1923 (<xref ref-type="bibr" rid="B3">Belousov and Koval 2009</xref>), and the new genus are more than the traits they share. The Caucasian taxon is distinct from the Anatolian one in: the body entirely glabrous (excl. protibiae); temporae of head from each side with 6-10 supraorbital setae situated on the external side of frontal groove, laterad and on the low surface of genae; labium not fused; mentum tooth simple, hardly prominent or missing; submentum with a transverse row of 9-10 setae; pronotum very long and parallel-sided as posterolateral pores present; elytra with two discal setae in stria 3; segment 4 of protarsi and mesotarsi with hyaline appendage ventrally.<!--PageBreak-->
                    </p><p>The genus <italic><tp:taxon-name>Jeannelius</tp:taxon-name></italic> Kurnakov, 1959 includes four species with first two segments of the protarsi not dilated in the males. This genus and <italic><tp:taxon-name>Beronaphaenops</tp:taxon-name></italic> gen. n. share only two similarities: mentum tooth bifid and submentum with 6 prebasilar setae. The differences between these taxa are more than the similarities. All species of the Caucasian genus share features, which clearly distinguish them from the new species: rather big species (7.5–10.2 mm; vs. 5.7–6 mm in <italic><tp:taxon-name>Beronaphaenops</tp:taxon-name></italic> gen. n. <italic>paphlagonicus</italic> sp. n.); entirely glabrous integument (excl. temples and protibia); labium not fused; humeral group of the umbilicate series of elytra aggregate (only first umbilicate pore placed on stria 7th); male protarsi with first two tarsomeres not dilated; segment 4 of the protarsi and mesotarsi with hyaline appendage ventrally.
                    </p><p>The most recently described aphaenopsoid groups from the Caucasus are <italic><tp:taxon-name>Caucasorites</tp:taxon-name></italic> Belousov &amp; Zamotajlov, 1997 and <italic><tp:taxon-name>Caucasaphaenops</tp:taxon-name></italic> Belousov, 1999, which for the moment seem more related to each other than each of them is to another genus of <tp:taxon-name>Trechini</tp:taxon-name> (<xref ref-type="bibr" rid="B2">Belousov 1999</xref>). Virtually, these genera and the new one do not share any important trait. To some extent, they resemble each other in the integument entirely pubescent. But, the rate of pilosity is different: the Caucasian species are densely pubescent, while the one from the Küre Dağlari Mt. is only sparsely pubescent. There are more differences between the two Caucasian genera and <italic><tp:taxon-name>Beronaphaenops</tp:taxon-name></italic> gen. n. The latter differs from the formers in: the head without parietal and temporal microsetae (vs. head with parietal or/and temporal microsetae distinct from the surrounding ordinary hairs); labium completely fused (vs. labium not fused); mentum tooth porrect, deeply bifid (vs. mentum tooth not projecting, simple or cleft at the apex); submentum with transverse row of 6 basic setae, without additional microsetae (vs. submentum with transverse row of 6-8 basilar setae and 4–5 additional microsetae); hind angles of the pronotum without basolateral setae (vs. pronotum with basolateral setae); elytra with single discal pore in stria 3, posterior one wanting (vs. elytra with two discal pores in stria 3 in <italic><tp:taxon-name>Caucasorites kovali</tp:taxon-name></italic> Belousov, 1999 and <italic><tp:taxon-name>Caucasaphaenops molchanovi</tp:taxon-name></italic> Belousov, 1999, or elytra with single, posterior discal pore in stria 3 in <italic><tp:taxon-name>Caucasorites shchurovi</tp:taxon-name></italic> Belousov &amp; Zamotajlov, 1997 and <italic><tp:taxon-name>Caucasorites victori</tp:taxon-name></italic> Belousov, 1999); humeral group of the umbilicate series of elytra not aggregate (vs. humeral group of umbilicate series of elytra aggregate); segment 4 of the protarsi and mesotarsi without appendage ventrally (vs. segment 4 of the protarsi and mesotarsi with hyaline appendage ventrally).
                    </p><p>Taking into consideration the weight of more important characters, we should note that <italic><tp:taxon-name>Beronaphaenops</tp:taxon-name></italic> gen. n. <italic>paphlagonicus</italic> sp. n. seems unrelated to any of the present trechine taxa from both the Crimean Peninsula and the Caucasus Major. All the aphaenopsoid genera from the last two areas have labium not fused, umbilicate series of elytra aggregate (only <italic><tp:taxon-name>Jeannelius</tp:taxon-name></italic> and <italic><tp:taxon-name>Taniantrechus</tp:taxon-name></italic> with umbilicate pore 1 positioned in stria 7), and segment 4 of the protarsi and mesotarsi with hyaline appendage ventrally.
                    </p><p>There are at least five probable apotypies found in <italic><tp:taxon-name>Beronaphaenops</tp:taxon-name></italic> gen. n., e.g.: mentum tooth large, long and porrect (at distal position reaching or slightly exceeding the level of epilobes), rather slanting ventrally, deeply bifid at the tip (i); short and fragile paraglossae, hardly surpassing the anterior margin of ligula (ii); absence of pos<!--PageBreak-->terolateral seta of the pronotum (iii); absence of posterior discal pore in elytral stria 3 (iv); apical stylomere of the ovipositor shortened, with basal part unusually broadened (v). These states are listed here, because they could be used eventually in a further quest for phylogenetic inferences or cladistic analysis.
                    </p><p>In conclusion, the discussion in this section, as well as, a very peculiar diagnostic combination (see section Diagnosis) seem to us enough to place the new genus at the best after the Balkan taxa of the former <italic><tp:taxon-name>Aphaenops</tp:taxon-name></italic> series and before the <italic><tp:taxon-name>Neotrechus</tp:taxon-name></italic> series of <tp:taxon-name>Trechini</tp:taxon-name>. From among the peri-Pontic aphaenopsoid <tp:taxon-name>Trechini</tp:taxon-name>, the new genus shares most important features with <italic><tp:taxon-name>Albanotrechus</tp:taxon-name></italic>. On the other side, there is also a striking affinity with the East Alpine genus <italic><tp:taxon-name>Orotrechus</tp:taxon-name></italic>, which belong to the <italic><tp:taxon-name>Neotrechus</tp:taxon-name></italic> series. In any case, a very ancient origin of <italic><tp:taxon-name>Beronaphaenops</tp:taxon-name></italic> gen. n. from a “western” or North Aegeidean lineage could be possible. Actually, for the time being, the affinities of the new genus are not clear, and this is probably due to the numerous convergent characters shared by hypogean <tp:taxon-name>Trechini</tp:taxon-name>.
                    </p></tp:treatment-sec><tp:treatment-sec><!--Section generated to contain objects referenced in tp:taxon-treatment.--><fig id="F1" position="float" orientation="portrait"><label>Figure 1.</label><caption><p><italic><tp:taxon-name>Beronaphaenops</tp:taxon-name></italic> gen. n. <italic>paphlagonicus</italic> sp. n. Photo of habitus, holotype. Scale bar: 1 mm.</p></caption><graphic xmlns:xlink="http://www.w3.org/1999/xlink" xlink:href="ZooKeys-255-073-g001.jpg" position="float" orientation="portrait" xlink:type="simple"/></fig><fig id="F2" position="float" orientation="portrait"><label>Figures 2–7.</label><caption><p><italic><tp:taxon-name>Beronaphaenops</tp:taxon-name></italic> gen. n. <italic>paphlagonicus</italic> sp. n. <bold>2</bold> Labrum and clypeus in dorsal aspect, holotype. <bold>3</bold> Left mandible in dorsal aspect, paratype ♀ <bold>4</bold> Right mandible in dorsal aspect, paratype ♀<bold>5</bold> Labium in ventral aspect, paratype ♀ <bold>6</bold> Apical part of ligula in ventral aspect, paratype ♀ <bold>7</bold> Left maxilla in ventral aspect, paratype ♀. Scale bar <bold>2, 3, 4, 5, 7</bold>= 0.3 mm; <bold>6</bold>: 0.1 mm.</p></caption><graphic xmlns:xlink="http://www.w3.org/1999/xlink" xlink:href="ZooKeys-255-073-g002.jpg" position="float" orientation="portrait" xlink:type="simple"/></fig><fig id="F3" position="float" orientation="portrait"><label>Figures 8–12.</label><caption><p><italic><tp:taxon-name>Beronaphaenops</tp:taxon-name></italic> gen. n. <italic>paphlagonicus</italic> sp. n. <bold>8</bold> Pronotum, holotype <bold>9</bold> Anterior part of left elytron, paratype ♀ <bold>10</bold> Posterior part of left elytron, paratype ♀ <bold>11</bold> Male protarsus in dorsal aspect, paratype ♂ <bold>12</bold> Female protarsus in dorsolateral aspect, paratype ♀. Scale bar <bold>8</bold>: 1 mm; <bold>9, 10</bold>: 0.5 mm; <bold>11, 12</bold>: 0.3mm.</p></caption><graphic xmlns:xlink="http://www.w3.org/1999/xlink" xlink:href="ZooKeys-255-073-g003.jpg" position="float" orientation="portrait" xlink:type="simple"/></fig><fig id="F4" position="float" orientation="portrait"><label>Figures 13–16.</label><caption><p><bold>13</bold> <italic><tp:taxon-name>Beronaphaenops</tp:taxon-name></italic> gen. n. <italic>paphlagonicus</italic> sp. n. Aedeagus in left lateral aspect, holotype. <bold>14</bold> Aedeagus in right lateral aspect, holotype <bold>15</bold> Aedeagus in dorsal aspect, holotype<bold>16</bold> Left ovipositor in ventral aspect, paratype ♀. Scale bar <bold>13, 14, 15</bold>: 0.2 mm; <bold>16</bold>: 0.1 mm.</p></caption><graphic xmlns:xlink="http://www.w3.org/1999/xlink" xlink:href="ZooKeys-255-073-g004.jpg" position="float" orientation="portrait" xlink:type="simple"/></fig><fig id="F5" position="float" orientation="portrait"><label>Figure 17.</label><caption><p>Administrative map of Turkey with black arrow and dot marking approximately the type locality of <italic><tp:taxon-name>Beronaphaenops</tp:taxon-name></italic> gen. n. <italic>paphlagonicus</italic> sp. n.</p></caption><graphic xmlns:xlink="http://www.w3.org/1999/xlink" xlink:href="ZooKeys-255-073-g005.jpg" position="float" orientation="portrait" xlink:type="simple"/></fig></tp:treatment-sec><ref-list><ref id="B1"><mixed-citation xmlns:xlink="http://www.w3.org/1999/xlink" xlink:type="simple"><person-group><name name-style="western"><surname>Belousov</surname><given-names>IA</given-names></name></person-group> (<year>1998</year>)<source> Le complexe generique de <italic>Nannotrechus</italic> Winkler du Caucase et de la Crimee (Coleoptera, Carabidae, Trechini).</source><publisher-name>Pensoft Publishers</publisher-name>, <publisher-loc>Sofia-Moscow-St.Petersburg</publisher-loc>, <lpage>256</lpage> pp.</mixed-citation></ref><ref id="B9"><mixed-citation xmlns:xlink="http://www.w3.org/1999/xlink" xlink:type="simple"><person-group><name name-style="western"><surname>Casale</surname><given-names>A</given-names></name><name name-style="western"><surname>Vigna</surname><given-names>Taglianti A</given-names></name></person-group> (<year>1999</year>)<article-title> Caraboid beetle (excl. Cicindelidae) of Anatolia, and their biogeographical significance (Coleoptera, Caraboidea).</article-title><source>Biogeographia </source><volume>20</volume>: <fpage>277</fpage>-<lpage>406</lpage>.</mixed-citation></ref><ref id="B8"><mixed-citation xmlns:xlink="http://www.w3.org/1999/xlink" xlink:type="simple"><person-group><name name-style="western"><surname>Casale</surname><given-names>A</given-names></name><name name-style="western"><surname>Laneyrie</surname><given-names>R</given-names></name></person-group> (<year>1983</year>)<article-title> Trechodinae et Trechinae du monde. Tableau des sous-families, tribus, séries phylétiques, genres et catalogue général des espèces.</article-title><source>Mémoires de Biospéologie </source><volume>9</volume>: <fpage>1</fpage>-<lpage>221</lpage>.</mixed-citation></ref><ref id="B5"><mixed-citation xmlns:xlink="http://www.w3.org/1999/xlink" xlink:type="simple"><person-group><name name-style="western"><surname>Casale</surname><given-names>A</given-names></name><name name-style="western"><surname>Giachino</surname><given-names>PM</given-names></name></person-group> (<year>1989</year>)<article-title> Nuovi Carabidae Trechinae e Catopidae Bathysciinae della fauna sotteranea di Turchia (Coleoptera).</article-title><source>Fragmenta Entomologica </source><volume>21</volume> (<issue>2</issue>): <fpage>163</fpage>-<lpage>178</lpage>.</mixed-citation></ref><ref id="B4"><mixed-citation xmlns:xlink="http://www.w3.org/1999/xlink" xlink:type="simple"><person-group><name name-style="western"><surname>Belousov</surname><given-names>IA</given-names></name><name name-style="western"><surname>Zamotajlov</surname><given-names>AS</given-names></name></person-group> (<year>1997</year>)<article-title> A new blind Genus of the Tribe Trechini (Coleoptera, Carabidae) from the West Caucasus.</article-title><source>Entomologia Basiliensia </source><volume>20</volume>: <fpage>87</fpage>-<lpage>100</lpage>.</mixed-citation></ref><ref id="B2"><mixed-citation xmlns:xlink="http://www.w3.org/1999/xlink" xlink:type="simple"><person-group><name name-style="western"><surname>Belousov</surname><given-names>IA</given-names></name></person-group> (<year>1999</year>)<article-title> A new genus and species of cave dwelling trechine beetles from the West Caucasus (Coleoptera, Carabidae, Trechini).</article-title> In: <person-group><name name-style="western"><surname>Zamotajlov</surname><given-names>A</given-names></name><name name-style="western"><surname>Sciaky</surname><given-names>R</given-names></name></person-group> (<role>Eds</role>) <source>Advances in Carabidology. Papers dedicated to the memory of Prof. Dr. Oleg L. Kryzhanovskij.</source><publisher-name>MUISO Publishers</publisher-name>, <publisher-loc>Krasnodar</publisher-loc>, <fpage>165</fpage>–<lpage>182</lpage>.</mixed-citation></ref><ref id="B15"><mixed-citation xmlns:xlink="http://www.w3.org/1999/xlink" xlink:type="simple"><person-group><name name-style="western"><surname>Lohaj</surname><given-names>R</given-names></name><name name-style="western"><surname>Lakota</surname><given-names>J</given-names></name></person-group> (<year>2010</year>)<article-title> Two new genera and species of aphaenopsoid cave-dwelling Trechini beetles from Croatia and Montenegro (Coleoptera: Carabidae: Trechinae).</article-title><source>Natura Croatica </source><volume>19</volume> (<issue>1</issue>): <fpage>77</fpage>-<lpage>97</lpage>.</mixed-citation></ref><ref id="B7"><mixed-citation xmlns:xlink="http://www.w3.org/1999/xlink" xlink:type="simple"><person-group><name name-style="western"><surname>Casale</surname><given-names>A.</given-names></name><name name-style="western"><surname>Jalžić</surname><given-names>B</given-names></name><name name-style="western"><surname>Lohaj</surname><given-names>R</given-names></name><name name-style="western"><surname>Mlejnek</surname><given-names>R</given-names></name></person-group> (<year>2012</year>)<article-title> Two new highly specialized subterranean beetles from the Velebit Massif (Croatia): <italic>Velebitaphaenops</italic> (new genus) <italic>giganteus</italic> Casale &amp; Jalžić, new species (Coleoptera: Carabidae: Trechini) and <italic>Velebitidromus ozrenlukici</italic> Lohaj, Mlejnek &amp; Jalžić, new species (Coleoptera: Cholevidae: Leptodirini).</article-title><source>Natura Croatica </source><volume>21</volume> (<issue>1</issue>): <fpage>129</fpage>-<lpage>153</lpage>.</mixed-citation></ref><ref id="B18"><mixed-citation xmlns:xlink="http://www.w3.org/1999/xlink" xlink:type="simple"><person-group><name name-style="western"><surname>Quéinnec</surname><given-names>E</given-names></name></person-group> (<year>2008</year>)<article-title> Two new genera and species of ‘aphaenopsoid’ cave beetles from the Balkan Peninsula and considerations about the evolutionary trends of the so-called “hyper-specialised” trechines.</article-title> In: <person-group><name name-style="western"><surname>Pavićević</surname><given-names>D</given-names></name><name name-style="western"><surname>Perreau</surname><given-names>M</given-names></name></person-group> (<role>Eds</role>). <issue-title>Advances in the studies of the fauna of the Balkan Peninsula.</issue-title><source>Papers dedicated to the memory of Guido Nonveiller. Institute for Nature Conservation of Serbia, Belgrade, Monographs 22</source>: <fpage>157</fpage>-<lpage>176</lpage>.</mixed-citation></ref><ref id="B14"><mixed-citation xmlns:xlink="http://www.w3.org/1999/xlink" xlink:type="simple"><person-group><name name-style="western"><surname>Jeannel</surname><given-names>R</given-names></name></person-group> (<year>1960</year>)<article-title> Revision des Trechini du Caucase (Coleoptera, Trechidae).</article-title><source>Mémoires du Muséum national d’histoire naturelle, Paris (A) </source><volume>17</volume> (<issue>3</issue>): <fpage>155</fpage>-<lpage>216</lpage>.</mixed-citation></ref><ref id="B3"><mixed-citation xmlns:xlink="http://www.w3.org/1999/xlink" xlink:type="simple"><person-group><name name-style="western"><surname>Belousov</surname><given-names>IA</given-names></name><name name-style="western"><surname>Koval</surname><given-names>AG</given-names></name></person-group> (<year>2009</year>)<article-title> To the knowledge of the aphenopsoid Trechine beetles (Coleoptera: Carabidae: Trechini) of the Caucasus.</article-title><source>Caucasian Entomological Bulletin</source><volume>5</volume>(<issue>2</issue>): <fpage>163</fpage>–<lpage>173</lpage>.</mixed-citation></ref></ref-list></tp:taxon-treatment>
