# Supplementary material for: Beronaphaenops paphlagonicus, a new anophthalmous genus and species of Trechini (Coleoptera, Carabidae) from Turkey
Source: Zookeys. 2012 Dec 27;(255):73–92. doi: 10.3897/zookeys.255.4173 (PMC3560860; doi:10.3897/zookeys.255.4173)
Supplement: XML Treatment for Beronaphaenops paphlagonicus [file zookeys.255.4173-treatment2.xml]

<!DOCTYPE tp:taxon-treatment
  PUBLIC "-//TaxonX//DTD Taxonomic Treatment Publishing DTD v0 20100105//EN" "tax-treatment-NSO.dtd">
<tp:taxon-treatment xmlns:tp="http://www.plazi.org/taxpub"><tp:treatment-meta><mixed-citation publication-type="journal"><person-group><name><surname>Guéorguiev</surname><given-names>Borislav V.</given-names></name></person-group><article-title>
                    <italic>Beronaphaenops paphlagonicus</italic>, a new anophthalmous genus and species of Trechini (Coleoptera, Carabidae) from Turkey
                </article-title><source>Zookeys</source><day>27</day><month>12</month><year>2012</year><volume>2012</volume><issue>255</issue><fpage>73</fpage><lpage>92</lpage><pub-id pub-id-type="doi">10.3897/zookeys.255.4173</pub-id></mixed-citation></tp:treatment-meta><tp:nomenclature><tp:taxon-name>
                        <tp:taxon-name-part taxon-name-part-type="genus">Beronaphaenops</tp:taxon-name-part>
                        <tp:taxon-name-part taxon-name-part-type="species">paphlagonicus</tp:taxon-name-part>
                    <object-id xmlns:xlink="http://www.w3.org/1999/xlink" xlink:type="simple">urn:lsid:zoobank.org:act:E9DD4767-61C1-4347-BE9A-E505D072B8C3</object-id>
								<object-id xmlns:xlink="http://www.w3.org/1999/xlink" xlink:type="simple">http://species-id.net/wiki/Beronaphaenops_paphlagonicus</object-id>
								</tp:taxon-name><tp:taxon-status xmlns:xlink="http://www.w3.org/1999/xlink" xlink:type="simple">sp. n.</tp:taxon-status></tp:nomenclature><tp:treatment-sec sec-type="Type material"><title>Type material.</title><p>Holotype ♂, labelled: “Turkey, Pinarbasi Distr., Milli Park Kűre Dağlari, cave Eşek Çukuru Mağarası 2, 14.VII.2008, P. Beron leg.” [typeset] / “Holotype <italic><tp:taxon-name>Beronaphaenops</tp:taxon-name></italic> gen. n. <italic>paphlagonicus</italic> sp. n. B. Guéorguiev det. 2011” [red typeset] (NMNHS); paratypes 1 ♂, 3 ♀♀, labelled: “Turkey, Pinarbasi Distr., Milli Park Kűre Dağlari, cave Eşek Çukuru Mağarası 2, 14.VII.2008, P. Beron leg.” [typeset] / “Paratype <italic><tp:taxon-name>Beronaphaenops</tp:taxon-name></italic> gen. n. <italic>paphlagonicus</italic> sp. n. B. Guéorguiev det. 2011” [red typeset] (MHNG; NMNHS).
                    </p></tp:treatment-sec><tp:treatment-sec sec-type="Diagnosis"><title>Diagnosis.</title><p>A medium sized trechine, included in <italic><tp:taxon-name>Beronaphaenops</tp:taxon-name></italic> gen. n., with pubescent integument, elongated head, complete frontal grooves, labrum serrate on the anterior margin, labium fused, mentum tooth large, long, and deeply bifid at the tip, pronotum short and narrow, without posterolateral setae, and with pointed hind angles, elytra with superficial striae, one discal pore in stria 3, umbilicate series not aggregate, aedeagus with straight apex and poorly differentiated basal bulb, apical stylomere short, broadened basally, with two large ensiform setae on tergal position.
                    </p></tp:treatment-sec><tp:treatment-sec sec-type="Description"><title>Description.</title><p>Medium sized, overall length (from the apex of longer mandible to the apices of elytra): 5.72–5.95 (mean 5.87) mm; maximum width: 1.88–1.98 (mean 1.91) mm. General shape as in <xref ref-type="fig" rid="F1">Fig. 1</xref>. Integument thin, translucent, covered by short, rather sparse and uniform pubescence, tibiae and tarsi densely pubescent. Microsculpture distinct on the head and elytra, very fine, almost indistinct on the pronotum, consisting of isodiametric and transverse meshes on the head and isodiametric ones on the elytra. Colour reddish-brown on the head and pronotum to yellowish on the elytra and appendages.
                    </p><p>Head rather elongate, 1.49–1.59 (mean 1.56) times as long as wide, 1.6–1.74 (mean 1.68) times as long as the pronotum, slightly narrow than the pronotum: 0.88<!--PageBreak-->-0.93 (mean 0.91) times as wide as pronotum, clearly constricted at the neck; frontal grooves complete, extending onward onto the clypeus, deep along the apical three-fourth of the head where outwardly sinuate, somewhat shallow at the level of posterior supraorbital seta, and again deeper downhill along the collar constriction; genae convex. Antennae filiform, very long and slender, 0.63-0.65 times as long as overall body length, posteriad not exceeding middle of elytra.</p><p>Pronotum cordate, 1.15–1.21 (mean 1.19) times as wide as long, constricted towards the base. Anterior margin 1.24–1.27 times as wide as the posterior margin, 0.78–0.83 times wide as the pronotal maximum width, gradually concave towards the middle, the fore angles prominent, round. Posterior margin 0.63–0.65 times wide as the pronotal maximum width, concave inwards as the hind angles projecting back. Sides convex, round anteriad, straight, convergent posteriorly, hardly sinuate before the acute hind angles, which slightly projecting outside and turned upwards. Lateral margins grooved throughout, less anteriorly, more posteriorly, their extremities reflexed upward throughout, less anteriorly, more posteriorly. Anterolateral setae present, with length exceeding two-thirds of the pronotal side length, situated at the place of maximal pronotum width, posterolateral setae absent. Disc smooth, slightly convex, midline well impressed, not reaching both the basal and apical margins; apical transverse impression less distinct, continuous, laterally reaching the anterior margin, basal transverse impression sharply impressed, continuous, laterally merging into the small, but distinct basal foveae. Scutellum small, triangular.</p><p>Elytra subovate, 1.67–1.78 times longer than wide, 3.28–3.55 times as long as the pronotal maximum length, and 1.6–1.72 times wider than the pronotal maximum width. Sides narrow and slanting at the basis, becoming wider posteriorly, with maximal width at the third-fourth, round at the apex; lateral grooves reflexed moderately upward, becoming flat at the apical sixth; shoulders obtuse though still marked, basal border absent. Disc convex; striae superficial, more or less obliterated at the sides and apically, scutellar stria absent, apical recurrent one present; intervals flat, each one with single longitudinal row of hairs in the middle; stria 3 with single discal pore before the middle; apical triangle of pores complete; umbilicate series of elytra consisting of 8 pores, not aggregate.</p><p>Legs long and slender; protibia straight, densely pubescent, without longitudinal groove on the external face; tarsi thin, densely pubescent, segments 1 and 2 in the males strongly dilated and inwardly denticulate at the apices.</p><p>Male genitalia: as in <xref ref-type="fig" rid="F4">Figs 13–15</xref> (see also the genus description).
                    </p><p>Female genitalia: as in <xref ref-type="fig" rid="F4">Fig. 16</xref> (see also the genus description).
                    </p></tp:treatment-sec><tp:treatment-sec sec-type="Etymology"><title>Etymology.</title><p>The specific epithet is a noun in the nominative singular in apposition. It honors Paphlagonia, an ancient country on the today’s Kastamonu Province of Turkey.</p><p><bold>Distribution.</bold> Up to now the new species is known only from its type locality, the cave Eşek Çukuru Mağarası 2 (<xref ref-type="fig" rid="F5">Fig. 17</xref>). The cave is situated in the Küre Dağları Milli Parkı, a Turkish national park which includes a forested, well protected karstic area in the Küre Mountain. The most important distinctive feature of this karstic zone is <!--PageBreak-->that it harbors old growth natural beech and fir forests, endemic plant species, forest ecosystems rich in biological diversity, as a result of being in the humid climatic zone. The climate in the inner part of the area is harsh.
                    </p><fig id="F1" position="float" orientation="portrait"><label>Figure 1.</label><caption><p><italic><tp:taxon-name>Beronaphaenops</tp:taxon-name></italic> gen. n. <italic>paphlagonicus</italic> sp. n. Photo of habitus, holotype. Scale bar: 1 mm.</p></caption><graphic xmlns:xlink="http://www.w3.org/1999/xlink" xlink:href="ZooKeys-255-073-g001.jpg" position="float" orientation="portrait" xlink:type="simple"/></fig><fig id="F2" position="float" orientation="portrait"><label>Figures 2–7.</label><caption><p><italic><tp:taxon-name>Beronaphaenops</tp:taxon-name></italic> gen. n. <italic>paphlagonicus</italic> sp. n. <bold>2</bold> Labrum and clypeus in dorsal aspect, holotype. <bold>3</bold> Left mandible in dorsal aspect, paratype ♀ <bold>4</bold> Right mandible in dorsal aspect, paratype ♀<bold>5</bold> Labium in ventral aspect, paratype ♀ <bold>6</bold> Apical part of ligula in ventral aspect, paratype ♀ <bold>7</bold> Left maxilla in ventral aspect, paratype ♀. Scale bar <bold>2, 3, 4, 5, 7</bold>= 0.3 mm; <bold>6</bold>: 0.1 mm.</p></caption><graphic xmlns:xlink="http://www.w3.org/1999/xlink" xlink:href="ZooKeys-255-073-g002.jpg" position="float" orientation="portrait" xlink:type="simple"/></fig><fig id="F3" position="float" orientation="portrait"><label>Figures 8–12.</label><caption><p><italic><tp:taxon-name>Beronaphaenops</tp:taxon-name></italic> gen. n. <italic>paphlagonicus</italic> sp. n. <bold>8</bold> Pronotum, holotype <bold>9</bold> Anterior part of left elytron, paratype ♀ <bold>10</bold> Posterior part of left elytron, paratype ♀ <bold>11</bold> Male protarsus in dorsal aspect, paratype ♂ <bold>12</bold> Female protarsus in dorsolateral aspect, paratype ♀. Scale bar <bold>8</bold>: 1 mm; <bold>9, 10</bold>: 0.5 mm; <bold>11, 12</bold>: 0.3mm.</p></caption><graphic xmlns:xlink="http://www.w3.org/1999/xlink" xlink:href="ZooKeys-255-073-g003.jpg" position="float" orientation="portrait" xlink:type="simple"/></fig><fig id="F4" position="float" orientation="portrait"><label>Figures 13–16.</label><caption><p><bold>13</bold> <italic><tp:taxon-name>Beronaphaenops</tp:taxon-name></italic> gen. n. <italic>paphlagonicus</italic> sp. n. Aedeagus in left lateral aspect, holotype. <bold>14</bold> Aedeagus in right lateral aspect, holotype <bold>15</bold> Aedeagus in dorsal aspect, holotype<bold>16</bold> Left ovipositor in ventral aspect, paratype ♀. Scale bar <bold>13, 14, 15</bold>: 0.2 mm; <bold>16</bold>: 0.1 mm.</p></caption><graphic xmlns:xlink="http://www.w3.org/1999/xlink" xlink:href="ZooKeys-255-073-g004.jpg" position="float" orientation="portrait" xlink:type="simple"/></fig><fig id="F5" position="float" orientation="portrait"><label>Figure 17.</label><caption><p>Administrative map of Turkey with black arrow and dot marking approximately the type locality of <italic><tp:taxon-name>Beronaphaenops</tp:taxon-name></italic> gen. n. <italic>paphlagonicus</italic> sp. n.</p></caption><graphic xmlns:xlink="http://www.w3.org/1999/xlink" xlink:href="ZooKeys-255-073-g005.jpg" position="float" orientation="portrait" xlink:type="simple"/></fig><sec sec-type="Key to the Anatolian genera of Trechini"><title>Key to the Anatolian genera of <tp:taxon-name>Trechini</tp:taxon-name>
                        </title><table-wrap content-type="key" position="anchor" orientation="portrait"><table><tbody><tr><td rowspan="1" colspan="1">1 (2)</td><td rowspan="1" colspan="1">Basal bead of elytra reaching scutellum or stria 1</td><td rowspan="1" colspan="1"><italic><tp:taxon-name>Thalassophilus</tp:taxon-name></italic> Wollaston, 1854
                                        </td></tr><tr><td rowspan="1" colspan="1">2 (1)</td><td rowspan="1" colspan="1">Basal bead of elytra lacking or reaching stria 3 at most.</td></tr><tr><td rowspan="1" colspan="1">3 (6)</td><td rowspan="1" colspan="1">Eyes pilose, well developed with function ommatidia. Penultimate segment of labial palpomeres with more than four setae. Fore tibia with spine apically on outer side.</td></tr><tr><td rowspan="1" colspan="1">4 (5)</td><td rowspan="1" colspan="1">Protibiae feebly grooved on external face. Larger size (ca. 3.8 mm)</td><td rowspan="1" colspan="1"><italic><tp:taxon-name>Neoblemus</tp:taxon-name></italic> Jeannel, 1923
                                        </td></tr><tr><td rowspan="1" colspan="1">5 (4)</td><td rowspan="1" colspan="1">Protibiae ungrooved on external face. Smaller size (2.2-2.9 mm)</td><td rowspan="1" colspan="1"><italic><tp:taxon-name>Perileptus</tp:taxon-name></italic> Schaum, 1860
                                        </td></tr><tr><td rowspan="1" colspan="1">6 (3)</td><td rowspan="1" colspan="1">Eyes glabrous, developed or atrophied. Penultimate segment of labial palpomeres with four setae. Fore tibia without spine apically on outer side.</td></tr><tr><td rowspan="1" colspan="1">7 (8)</td><td rowspan="1" colspan="1">Anterior face of protibiae glabrous</td><td rowspan="1" colspan="1"><italic><tp:taxon-name>Trechus</tp:taxon-name></italic> Clairville, 1806
                                        </td></tr><tr><td rowspan="1" colspan="1">8 (7)</td><td rowspan="1" colspan="1">Anterior face of protibiae pubescent, mostly in apical part.</td></tr><tr><td rowspan="1" colspan="1">9 (10)</td><td rowspan="1" colspan="1">Apical recurrent stria joining stria 3. Pubescent species with well developed eyes. Submentum with a transverse row of 8-12 setae</td><td rowspan="1" colspan="1"><italic><tp:taxon-name>Trechoblemus</tp:taxon-name></italic> Ganglbauer, 1892
                                        </td></tr><tr><td rowspan="1" colspan="1">10 (9)</td><td rowspan="1" colspan="1">Apical recurrent stria joining stria 5. Glabrous or pubescent species with rudimentary or absent eyes. Submentum with a transverse row of 6–9 setae.<!--PageBreak--></td></tr><tr><td rowspan="1" colspan="1">11 (18)</td><td rowspan="1" colspan="1">Humeral group of umbilicate series aggregate as four pores adjoining marginal gutter. Labium not fused (mentum separated by submentum by distinct labial suture).</td></tr><tr><td rowspan="1" colspan="1">12 (15)</td><td rowspan="1" colspan="1">Head without parietal or/and temporal microsetae.</td></tr><tr><td rowspan="1" colspan="1">13 (14)</td><td rowspan="1" colspan="1">Pronotum and elytra glabrous. Submentum with a transverse row of 6 setae. Male protarsus with first two tarsomeres dilated. Eight endemic species with scattered distribution in Anatolia throughout, with body size: 3.7–7.5 mm</td><td rowspan="1" colspan="1"><italic><tp:taxon-name>Duvalius</tp:taxon-name></italic> Delarouzée, 1859
                                        </td></tr><tr><td rowspan="1" colspan="1">14 (13)</td><td rowspan="1" colspan="1">Pronotum and/or elytra with very short and scattered pubescence. Submentum with a transverse row of 8 or more setae. Male protarsus with only first tarsomere dilated. Seven endemic species with scattered distribution in NW and SW Anatolia, with body size: 2.6–4.2 mm.</td><td rowspan="1" colspan="1"><italic><tp:taxon-name>Anillidius</tp:taxon-name></italic> Jeannel, 1928
                                        </td></tr><tr><td rowspan="1" colspan="1">15 (12)</td><td rowspan="1" colspan="1">Head with parietal or/and temporal microsetae.</td></tr><tr><td rowspan="1" colspan="1">16 (17)</td><td rowspan="1" colspan="1">Mentum tooth single, large and pointed. Head with parietal microsetae, without temporal ones. Male protarsus with first two tarsomeres dilated. One endemic species from Ordu Province, NE Anatolia, with size 3.2 mm</td><td rowspan="1" colspan="1"><italic><tp:taxon-name>Pontodytes</tp:taxon-name></italic> Casale &amp; Giachino, 1989
                                        </td></tr><tr><td rowspan="1" colspan="1">17 (16)</td><td rowspan="1" colspan="1">Mentum tooth bifid. Head with both parietal and temporal microsetae. Male protarsus with only first tarsomere dilated. One endemic species from Artvin Province, NE Anatolia, with size: 2.8–3.1 mm</td><td rowspan="1" colspan="1"><italic><tp:taxon-name>Troglocimmerites</tp:taxon-name></italic> Ljovuschkin, 1970
                                        </td></tr><tr><td rowspan="1" colspan="1">18 (11)</td><td rowspan="1" colspan="1">Humeral group of umbilicate series not aggregate as some pores situated inwards, more or less distant from marginal gutter. Labium completely fused.</td></tr><tr><td rowspan="1" colspan="1">19 (22)</td><td rowspan="1" colspan="1">Pronotum with pair of long posterolateral setae situated near hind angles. Male protarsus with only first tarsomere dilated. Mentum tooth simple.</td></tr><tr><td rowspan="1" colspan="1">20 (21)</td><td rowspan="1" colspan="1">Head and elytra glabrous. Pores 1 and 4 of humeral group of umbilicate series rather distant from marginal gutter, pores 2 and 3 adjoining marginal gutter. Larger size (ca. 6 mm). One endemic species from Konya Province, SW Anatolia. </td><td rowspan="1" colspan="1"><italic><tp:taxon-name>Kosswigia</tp:taxon-name></italic> Jeannel, 1947
                                        </td></tr><tr><td rowspan="1" colspan="1">21 (20)</td><td rowspan="1" colspan="1">Head and elytra pubescent. Pores 3 and 4 of humeral group of umbilicate series little distant from marginal gutter, pores 1 and 2 adjoining marginal gutter. Smaller size (3.85–4.2 mm). One endemic species from Antalya Province, SW Anatolia</td><td rowspan="1" colspan="1"><italic><tp:taxon-name>Sbordoniella</tp:taxon-name></italic> Vigna Taglianti, 1980
                                        </td></tr><tr><td rowspan="1" colspan="1">22 (19)</td><td rowspan="1" colspan="1">Pronotum without posterolateral setae situated near hind angles. Male protarsus with first two tarsomeres dilated. Mentum tooth bifid. One species from Kastamonu Province, NW Anatolia, with size: 5.7–6 mm</td><td rowspan="1" colspan="1"><italic><tp:taxon-name>Beronaphaenops</tp:taxon-name></italic> gen. n.
                                        </td></tr></tbody></table></table-wrap></sec></tp:treatment-sec></tp:taxon-treatment>
